# Supplementary material for: Genome-wide characterization of the Zn(II)2Cys6 zinc cluster-encoding gene family in Pleurotus ostreatus and expression analyses of this family during developmental stages and under heat stress
Source: PeerJ. 2020 Jun 12;8:e9336. doi: 10.7717/peerj.9336 (PMC7295025; doi:10.7717/peerj.9336)
Supplement: Supplemental Information 3 [file peerj-08-9336-s003.xlsx]

## Sheet: Sheet1
Table S3. Characteristics of PoZCPs
ID	AA_len	Exon_num	Intron_num	Exon_len	Intron_len	MW	pI	Location
PoZCP01	889	15	14	178	57.4286	99.1935	7.858	Nucleus
PoZCP02	667	5	4	400.8	54.5	74.5165	5.92	Nucleus
PoZCP03	671	5	4	403.2	54.75	74.698	5.463	Cytoplasm
PoZCP04	655	4	3	492	50.3333	73.3042	6.452	Cytoplasm
PoZCP05	810	11	10	221.182	62.9	90.7539	6.912	Cytoplasm
PoZCP06	888	23	22	115.957	61.0909	99.6725	6.087	Nucleus
PoZCP07	786	10	9	236.1	53.5556	87.1481	6.633	Nucleus
PoZCP08	633	8	7	236.625	69.5714	69.3826	6.012	Cytoplasm
PoZCP09	498	7	6	213.857	56	55.4524	7.57	Cytoplasm
PoZCP10	474	5	4	285	205.25	51.8914	9.449	Nucleus
PoZCP11	325	10	9	97.8	73	35.513	8.514	Nucleus
PoZCP12	879	14	13	188.571	57.3077	98.7681	6.722	Nucleus
PoZCP13	692	13	12	159.923	66.25	77.0012	6.76	Cytoplasm
PoZCP14	353	3	2	354	60	52.5589	6.637	Secretory
PoZCP15	621	9	8	207.333	66.375	67.1579	6.443	Cytoplasm
PoZCP16	447	3	2	448	57	64.7134	6.44	Cytoplasm
PoZCP17	634	9	8	211.667	59.625	70.3858	6.428	Nucleus
PoZCP18	506	9	8	169	58.25	55.5444	6.566	Secretory
PoZCP19	555	9	8	185.333	55.375	61.746	6.297	Nucleus
PoZCP20	800	13	12	184.846	58.6667	89.9118	6.984	Nucleus
PoZCP21	432	7	6	185.571	93.6667	47.8391	6.266	Nucleus
PoZCP22	542	8	7	203.625	56.1429	60.2538	5.836	Nucleus
PoZCP23	842	13	12	194.538	55.4167	95.2632	6.426	Nucleus
PoZCP24	900	12	11	225.25	72	100.197	6.774	Nucleus
PoZCP25	807	15	14	161.6	69.6429	90.5336	6.52	Nucleus
PoZCP26	621	4	3	466.5	51.3333	66.5225	6.546	Nucleus
PoZCP27	415	7	6	178.286	63.8333	45.6548	7.14	Nucleus
PoZCP28	766	7	6	328.714	45	85.3169	6.508	Nucleus
PoZCP29	793	12	11	198.5	75.8182	88.0781	6.564	Nucleus
PoZCP30	861	13	12	198.923	61.0833	95.556	6.837	Nucleus
PoZCP31	888	4	3	666.75	67.6667	95.1386	7.921	Nucleus
PoZCP32	1386	8	7	520.125	74	151.625	5.979	Nucleus
PoZCP33	1180	14	13	253.071	95	130.197	6.613	Nucleus
PoZCP34	582	8	7	218.625	72.4286	64.3574	6.188	Nucleus
PoZCP35	278	7	6	119.571	53.6667	31.0549	9.407	Nucleus
PoZCP36	835	15	14	167.2	59.6429	92.4615	5.248	Nucleus
PoZCP37	548	9	8	183	79.75	59.9264	6.214	Cytoplasm
PoZCP38	899	12	11	225	61.3636	98.6097	7.356	Cytoplasm
PoZCP39	709	15	14	142	56.2857	80.4816	7.032	Cytoplasm
PoZCP40	498	2	1	748.5	53	53.3884	4.862	Nucleus
PoZCP41	195	3	2	196	50.5	21.3083	7.095	Secretory
PoZCP42	1071	8	7	402	54.1429	118.243	6.724	Nucleus
PoZCP43	900	9	8	300.333	59.75	98.8427	7.917	Nucleus
PoZCP44	761	15	14	152.4	57.9286	83.6505	6.668	Nucleus
PoZCP45	926	12	11	231.75	66.4545	103.728	6.232	Cytoplasm
PoZCP46	388	6	5	194.5	54	42.5532	6.46	Cytoplasm
PoZCP47	811	8	7	304.5	57.4286	90.5151	6.285	Nucleus
PoZCP48	374	7	6	160.714	56.8333	41.6086	8.232	Cytoplasm
PoZCP49	696	7	6	298.714	54.5	78.0592	7.033	Cytoplasm
PoZCP50	1278	10	9	383.7	92.8889	137.194	6.301	Nucleus
PoZCP51	916	14	13	196.5	63.3077	100.18	6.12	Nucleus
PoZCP52	633	9	8	211.333	62.125	69.8154	6.962	Cytoplasm
PoZCP53	754	8	7	283.125	86	82.6309	6.614	Cytoplasm
PoZCP54	677	5	4	406.8	63.5	75.4496	7.505	Nucleus
PoZCP55	840	9	8	280.333	63.125	91.1127	8.141	Cytoplasm
PoZCP56	964	13	12	222.692	65.0833	106.039	7.108	Nucleus
PoZCP57	669	19	18	105.789	67.6111	74.2811	6.552	Cytoplasm
PoZCP58	865	16	15	162.375	57.3333	96.1008	5.408	Cytoplasm
PoZCP59	500	3	2	501	53	54.9672	6.094	Nucleus
PoZCP60	307	2	1	462	103	36.556	7.866	Nucleus
PoZCP61	316	4	3	237.75	55.3333	33.8772	8.713	Secretory
PoZCP62	974	6	5	487.5	64.6	108.804	6.919	Nucleus
PoZCP63	213	4	3	160.5	65.3333	22.9134	6.765	Nucleus
PoZCP64	454	6	5	227.5	55.6	46.9907	7.968	Nucleus
PoZCP65	814	17	16	143.824	58.875	89.1046	6.078	Cytoplasm
PoZCP66	1100	13	12	254.077	62	121.445	5.923	Nucleus
Averange	696.379	9.24242	8.24242	265.792	65.2155	77.39	6.78889
Note	AA_len = Length of amino acids
	Exon_num = Exon number
	Intron_num = Intron number
	Exon_len = Averenge length of exon
	Intron_len = Averenge length of intron
	MW = Molecular weight
	pI = Isoelectric point
	Location = Subcellular localization
