# Supplementary material for: Genome-wide characterization of the Zn(II)2Cys6 zinc cluster-encoding gene family in Pleurotus ostreatus and expression analyses of this family during developmental stages and under heat stress
Source: PeerJ. 2020 Jun 12;8:e9336. doi: 10.7717/peerj.9336 (PMC7295025; doi:10.7717/peerj.9336)
Supplement: Supplemental Information 6 [file peerj-08-9336-s006.xlsx]

## Sheet: Sheet1
Raw RT-qPCR data of some PoZCP family members during different developmental stages
Different genes	Different developmental stages	Replicate 1	Replicate 2	Replicate 3	Mean	SD
PoZCP10	Mycelia	0.942614	1.04207	1.01805	1.00091	0.0518957
	Primordium	3.05863	3.07846	3.10415	3.08041	0.0228228
	Fruiting body	32.9255	36.8845	37.069	35.6263	2.34083
PoZCP15	Mycelia	0.947999	1.01126	1.04311	1.00079	0.0484121
	Primordium	1.78344	1.72501	1.87737	1.79528	0.0768677
	Fruiting body	2.61642	2.32904	3.03046	2.65864	0.352612
PoZCP26	Mycelia	1.08	1.07	0.87	1.00667	0.118462
	Primordium	9.43438	9.05696	9.55912	9.35015	0.261459
	Fruiting body	87.6922	93.9832	90.8376	90.8376	3.14551
PoZCP31	Mycelia	1.04172	0.952629	1.00768	1.00068	0.0449573
	Primordium	18.5424	17.4365	18.6904	18.2231	0.685207
	Fruiting body	21.3341	19.1484	19.0299	19.8375	1.29747
PoZCP40	Mycelia	1.05057	1.02464	0.928975	1.00139	0.0640438
	Primordium	1.80314	1.90085	1.85191	1.85197	0.048855
	Fruiting body	32.1489	38.9762	32.8878	34.671	3.74669
PoZCP59	Mycelia	0.914859	0.935124	1.1689	1.00629	0.141184
	Primordium	30.6047	30.7008	31.9056	31.0704	0.724912
	Fruiting body	11.3251	9.03239	9.53717	9.96489	1.20472
