# Supplementary material for: Genome-wide characterization of the Zn(II)2Cys6 zinc cluster-encoding gene family in Pleurotus ostreatus and expression analyses of this family during developmental stages and under heat stress
Source: PeerJ. 2020 Jun 12;8:e9336. doi: 10.7717/peerj.9336 (PMC7295025; doi:10.7717/peerj.9336)
Supplement: Supplemental Information 7 [file peerj-08-9336-s007.xlsx]

## Sheet: Sheet1
Raw RT-qPCR data of some PoZCP family members during different heat stess time
Different genes	Different heat stress time (h)	Replicate 1	Replicate 2	Replicate 3	Mean	SD
PoZCP07	0	1.23513	0.923169	0.877011	1.01177	0.194809
	0.5	1.40997	1.46679	1.70961	1.52879	0.159149
	1	1.92075	2.03308	2.02464	1.99282	0.0625626
	2	1.33947	1.61627	1.6468	1.53418	0.169311
	3	1.04078	1.09936	1.18564	1.10859	0.07287
PoZCP15	0	1.15162	0.905425	0.959043	1.00536	0.12947
	0.5	6.54624	7.551	7.44704	7.18142	0.552536
	1	6.32764	5.44023	5.45911	5.74233	0.506982
	2	1.08573	1.05604	1.10547	1.08242	0.0248827
	3	1.62751	1.00812	0.391116	1.00892	0.618197
PoZCP22	0	0.813003	1.12844	1.09	1.01048	0.1721
	0.5	0.793135	0.983976	0.886578	0.887896	0.0954273
	1	0.545758	0.528998	0.536831	0.537196	0.00838595
	2	0.656712	0.693676	0.779345	0.709911	0.0629078
	3	0.718636	0.769681	0.773425	0.753914	0.0306089
PoZCP26	0	1.07599	0.969066	0.959043	1.00137	0.0648206
	0.5	66.934	83.3244	89.677	79.9785	11.7349
	1	144.775	148.227	148.334	147.112	2.02493
	2	1.87731	1.67327	1.76867	1.77308	0.102093
	3	1.31738	1.30556	1.53333	1.38542	0.128228
PoZCP27	0	1.03168	1.02314	0.94737	1.00073	0.0464083
	0.5	0.711039	0.743291	0.618995	0.691108	0.0645004
	1	0.456283	0.469111	0.42958	0.451658	0.0201672
	2	0.436786	0.524858	0.478968	0.480204	0.044049
	3	0.309062	0.409093	0.359673	0.359276	0.0500167
PoZCP31	0	1.14949	0.808321	1.07624	1.01135	0.179604
	0.5	23.9342	28.1683	24.7954	25.6326	2.23778
	1	19.671	21.1854	18.6228	19.8264	1.28835
	2	2.42671	2.77984	2.67215	2.62623	0.180987
	3	2.76638	2.6926	3.20206	2.88701	0.27532
PoZCP34	0	0.948684	0.927231	1.13682	1.00424	0.115312
	0.5	1.54435	1.45902	1.504	1.50246	0.0426859
	1	3.2221	3.61752	3.422	3.42054	0.197715
	2	1.24401	1.273	1.31585	1.27762	0.0361439
	3	1.36226	1.33721	1.13524	1.27824	0.124469
PoZCP39	0	1.08573	1.10931	0.830278	1.00844	0.154743
	0.5	1.39926	1.73829	1.567	1.56818	0.169515
	1	2.50996	2.72956	2.49782	2.57911	0.130431
	2	1.19141	1.21897	1.2377	1.21603	0.0232886
	3	1.26634	1.2725	1.42274	1.32053	0.0885691
PoZCP46	0	1.02716	1.03431	0.941261	1.00091	0.0517821
	0.5	1.52485	1.59955	1.77974	1.63471	0.131033
	1	3.63427	3.78073	3.25954	3.55818	0.268802
	2	0.725811	0.727322	0.768793	0.740642	0.0243912
	3	0.729342	0.74312	0.760314	0.744259	0.0155174
PoZCP47	0	1.0536	0.996771	0.952198	1.00086	0.0508264
	0.5	3.06807	3.07233	3.09156	3.07732	0.012511
	1	5.47301	5.7023	5.93535	5.70355	0.231175
	2	2.92479	2.60148	2.764	2.76342	0.161656
	3	1.81294	1.61478	1.63505	1.68759	0.109032
