# Supplementary material for: Genome-wide characterization of the Zn(II)2Cys6 zinc cluster-encoding gene family in Pleurotus ostreatus and expression analyses of this family during developmental stages and under heat stress
Source: PeerJ. 2020 Jun 12;8:e9336. doi: 10.7717/peerj.9336 (PMC7295025; doi:10.7717/peerj.9336)
Supplement: Supplemental Information 8 [file peerj-08-9336-s008.fasta]

>g3125
MPPVTSSESQDHQQAQASILKERRFKLSRACDRCRRRRIKCDEGHPCQACLSANSACTFEEPGKRTHPHKSKRTATLEDRMHHLETLIQAIPPAVFAAGGIVPPVNTSTKASTDPSTTSPITPFMYPSQAFPLGVPPPSLHVFPLINPSTHFSPDPKANNERQQSPIAAFNSLFPNAFPSSTVAYVTTPDQLADETSRMSLAASYLYFDDEGYTRWQGETSGLPLLDLLVERHTPANNREKVESPANIDTSSPGQNGASNSTNTDWFPNRTLRRTDINPQILWRLITSYIVPELMDSLVQCYLSTSYYILPFLHVPTFLADYGNPQKWGEPGFAAFIVSICCLASRHMDDPRVRPNANDSISAGTHWFELLGRLRTLPIADRPTLYTIQANLIAAVYAVGLGRLSKAASLLSEAITMCIDSGMHRSADTYDVFDPIEDEVRKRTFWCVYIWDKQLAAHFGRPPMIRLRDCDVGEPSPVDDEYISHDGIGTPPTGTESRMTAFICSLRILVILESVVDVPPARTWGDSSPFLMRAASVLSGTRRYKELREEEALLDEVHHSIPPFWSHTPDTLASEDTIRVTQAERLHAAEHFVRLLIYRHRFSELVAERMDNGEEEQLDAEKEATIAAHNSALQIITTHLQIAKKGLMTYYGVHVIHQLTQAGRTLVAILLNCKSEALQHLISPALDALRSCVGLLRRFSGRYVCGLRSGDLMEEFCRLTQIPLETSRSDGAPSSSTRPAWIRPIRKKAHSVARSSHSDVSQHSSPEAFSPADFLADPPKSAFQNGTTMMSPKMAGPSSPAFSGANGVTSSGVTNGNGQASSPFADTSSGMNLDPQMFMNPSDVMALFNDGSVDVNSMFGSDFIQSQPSPPSASPNDQSTNGFGTPGMFKMNGIVSSP
>g386
MPKAAQSPSSVNAANHPNVLKRNQACHQCRRRKLKCDAKRPCSTCIRSHAHALAHAPAGHQLPPYPECTFDDVIDSVGPGDGPKSRYEKLERRINELEALLRQKESAESNSQLAESPSHSGPMLVSPSISHSGISVSSPLSTPPVTTMNINADAGSLPSLTEASTAAQNAYFTRSQPQGASTSASSLIYSTWPTRLPEPDLLRHLVELFFVFHPHSNRLLHASSFLTTLSFPPHHPKFPSTPLLHAICAIGSLYTAIVTSPPLPNLNEVEPDELFFQRHRLKESRPDSFAEEHAKIAKELADRQESLGEDLFRVLQARIVLTWFYWSHSRWVEVFVTSAHALRLAVPLGLNILPPFQSITNALRPASILPPARTVVEEEMRRNAFWLAYANERLHGFGNGWALSMDDNDVCQLLPLRGDQFDQGVSVPTAERQWAQSQDLLLVHLPKQVDSFILYIKGTIMISQVKTFNMRFRARHLAGDTSVTSPYKDTSQPSEHIDPRGSPAFLALDEVVSTFRVSFPPHLRSPITDSIVDPVLYTASLMPHCASITLHDPHADVQQRALKILTSARAILDLIYSVSSTSFDITLLEPFCVFSWFIGGRVLVRFLKAAQEANSTEQIGTLRAELEFVHYAIAKVGERIPMAFRFAKMLRDLISNHCGDLPPVPLTDITFPRHSPEMLAGPGAELLQMYDRHISNAVPPVSLKSDLYDPVSYASFTP
>g391
MPKAPTNGSTRPALRRNQACRSCRRRKLKCDAARPHCGTCVRQWQALVSVPAPVGYAHPTEPQCSYDPVEGLTLAPDTNPVEKIKELEEQITQLKERLLAQERSVSPQRHPSLHSQLSGNKPTLESGGITLPHASLNESMITMMGDSPPSGLRSHNGSPDNNCLTPKSGSVPFMDLLFSGWNPDLPEPAVLNHYIDIFFRCDPCGSRILHRPSFLASMHLSPKDPGFPHSALLHAICASASRWSSQNVVSLPDGTRRDQFAEFHAGKTRQYIDKTMASGEDIFSVMQACILLSWYFYQEGRWVEVWIFASFQTRVAVPLRLNYPGTFSTHGNNSPGAYLAPPKDFLDLESRRRTWWMTIVFDRIASVGGWIHAVDERDLGTELPLRNIDFESEVAVPSNPQDLSTPDIFTRHPPQYTDSFILLIKAIMLFGRVTDYNVRGNLRAPTAPSKNQNPFYLEGFEALDKLVATDFLDSLPHIFKTNNGVTDAPEGSSLDTDLYMVHIIPHAATITLHNPYLDFTDPNNVSSSRCVNSARCILAAYYMLSATSLDITRLHPFVTICWYLAAVVQVQLCKYFIEIGDTDRESTVWGEINVLRFAMLEYGKRSPIGTRQERLLQGLMREIIRMTAHKTPLEVGVPLYPFSHTTLFRKDGSAGASPDSVSSLAPLPQATPPMANIPPNLSRPASSTSSWGLAGSPGASQSSTLPGQPPLF
>g1022
MVKSNIDQPPLTPILTSKRKKEESEDIPAAKKQRTRVSFSCGECHRRKQKCDRKTPCSHCLARKVPELCQPYTPGKTDQDLSARLSRLEHIIEMALPQYCTSNATTPSASNHAGHIETRRSSSVGDDDVHSQADEQDSIGGTFHSGRWFGNSASGSLAPAPVLELLDHVVVRSSQRDDPNSNGKIMQSSGNISDGVANGPAAIIDAQAEPSPADNLKNLVQECGVSPHKISELLQELPPSRISDVLIDFYFDSINWTRYPISEKDFRTAYNSVRAHGADGIGAANPNDVRFLPLLFVVLAISVRLAPESIGGDARHRRVTSLRYYWSSRRSLLIAAAIQPDSLDIVLTRLLSARFLTFDRRITECWSQLGAAVCTAQALGLHRDGSTFRGMDSTQVEYRRRIWSYLYHADRSYALVLGRPNNIQDDYTSSKPPSNIDDVLPVARILNATPLSSPTPMTFVILRHQLASIIGRMVHHFQQVRHPSHYHEVITLDGELTNFIENLPPHFSFKPDKSLDASMKFIPVHRFLLITEVLFVRISLHRPYLLRRLRSERYNPSRTACFESAIKDFQVRQAFREKMPKETQSSLSNAYREFQTAMISGIYLVLQPRGRDAVQMHSILDGFLKDHEGIPDMDETTRRELKTIEFLKIKASQADNQNQESTRSRTIITNGSEQAQMLLDLQQSSNGHPHTPKTAFTNAANPSTTPQTSPNLSYSSANIVHSPTFQRLQHAEYPLSPAGSGSPSADDESAAQSLLDHWCNTISNGPAMDGLGGTMAWPTPGPVDFTAWSGTPQSLVGTPDSRGLDASDWTYWETLVNQIRAPGS
>g13239
MSAAHPYRRSQQGESSSSSSQAQHDPSAQDVQDLLRPTASTKESKRLRGEIACAECRRLKIKCDRKVPCTTCMKRGCAALCPNSTIPPGDGSRFVLAATEHLRQKMAAMEARMHALEDALAIAQSSESSQPHPLLTVPFEDEVEDEPSLLQPMNSEESAQASNQFGMLHMDPVDYGSARFFGPSGGSESLLIKAKELEALQQPRPVLQELDPSYLPDEINQLCQGFPFTPPGMQTQVVIDMIETFLPPIERAIELTDTFLEHLSWMFHIVSRQLVVGELIPTIYKLNHNTYGPHDLALMLITLGIGALVDLNLPPYNLEAQHYYRLACAALGLQPVLSQQSIVTIKTLHLISIYNGMSGKESNLEQSYMMLSLAGRLALGIGFHVDPSSWGFQGREAYDRRVYFWNLLAAILWQALVTGRPPVILQTFIHCKMPTDEEEELYQLGEVPHGFGTWGFKASIECLLPAVRASLAAKPPPYSEILELDHKIRNFASVTSASDDQNDNTALSMRTFVRSHYQDLILLFLHRGFFAQAMAENTDNPLRTTYGESVTAAYQSACVVLEDTRVQFMKKPTLCARVWRIWSLAFSAAIVIGAVAIRRLDFQPLPLEQFEIACLLFQKAAETSSRAARALPILFKMRQKAHTRYGSEDAKRSADEELAIFSGRVYPPHASQSTPTAGPSSTTPVSTHQNLQFHYHPLMGEVAQPPSDFTTSSTSQPIQLPLNPLDGWNSLYTEIPGPAIPTNTDAPPQNVMNAPPGPPGAGVTFDVRWSSFMDT
>g8833
MGVEDASSTTSPPAPRPKQHRSNTISSASTSTTTTTAATSSTATSNTAASGGASAGTVRTRNASPSGDTQQDGRPPTKRARKAINCEPCRNSKLKCDRNRPCSSCVLRGTTAMCYQDGSGHDGSNVRGDDHHYARIDPAQEIARLRHSITLLEAHIFPSHRNSHARRQTDYSTNPSSNAYPNTSNGGGPGSSGHVKKEAVDIDVSGKDGSTEPGTLGQTGGLYTGPTSARIYLKGENRASDDGSRQPSVEDTLAASTNSLPPDHDSDLFSQLPPIDILDSLISYYFEYCSWIYRSINADSFHTNWTKYKSGGMADRLTLATASAIVALAVHYLPAGHGLLRACSAVDNGQGSVGLGVGETGEVEVEVVGLHYYQLSGTILHRRLSTSPRSYTLELVELHLLRANYQTLHKSDAEEIWSILGELITISKAMGLHRDPGKWRMHRDLAERRRWAWWHIVLLERWQCFMFGRPLFIASHHFDTQMPSYCNPELDKTGRLYLPNVALFRLADILGDIMDDAVSVKPVPYESVLANDRALTQWMENIPPELDLDDYRTARNLASSDPSLRRLGVQSVVIRSSYYHIRFTLHRPYTIASSNVSSTGKTSTPLHSSIDASKTAKSLEIAVGAADKLITVVDQSRPDFLANSSLAVPGHMNWMPSHCFSAAMFFSFQLIANPDQPGAGLFRACIKKAMSMLESSKGMPVANKALDMLTALAPLHEPEFPLLPKEVREEKQSRVLGIVRKLAFPYYDSGSKTRGGGSASESPSGRVLSSPAQSNSMSPPLVMMPGLPHAYENGGMGVSSVRSTSAGGGQNHLAPIYTTQSMNGIASDQMYSATQTHSPHASQMSPVNGHGHGHHSQGYANGHVSGPAYTNGSGHHHSQSHAQHHGQNGQIYTEGGRYAQYVTPVDDPASWGASVGFGQGEWAQFLDGLGPGAGVGMRHLPVT
>g4970
MDSGNRTHRSAHQQLDSHQGHGQHRAALEPPSPSALSSTSSSSGARVRPSNSSTSKASSVPGAIQPRPTTTTTMIGPTSSFYDPDEAQQQQQTADARAQEYHYWAQHQHHMVQPNLPMQTLHQPHPRPHMSHSALTSALGDSGTDPYDYNEYATAATVFPDHHGASGLAAVASNAYNPAQSQPQGRRVPAVANTTQSSIAQNYHHPHPQPVRQQTHQVGDRSYPYYSDTLTANPHATYTRSQDGSVADMSGSISSNSGNGMPGSSYSQGASSTYSPSSTATNSPFTQAQSVSPAHGLPSHTSQGHVQQTHSQYSQGQQARQGGQQGVGISSVSNANVPAFPQQQYTNTTVPSQRSPGASGSGGTLRAGAGATTSGGSAKRRATGGGQSAASGGRVSGNYGASNRKRQRGKETDSDSDDEGYAMFPPAPGSWSMASEIRVGLAGVGVESSGGSQSASSRLPGACTHCKKLKMKCDFPKGHNTCKRCKSGGHVCIVEGRKPRTAPNKREYLLAQIRQKDAIIESLLKQLHNPYIATPMSIASYQRATSPSDTNNSNVHAWLDLLRSSVQSAGGKGGAAAFKLHRGDGMGEDESEDEADDSTSRPKVPGLDDDATLDGNLDASQEDDKLQSALPDSHVPLGLIATLALSNTKGKSGGKKDPRAIEEEDDDDVGVANETYFMPGPATDLSLRATLIQQYSPPEILVHGLVTPDDVEKLFEIFYTHVNPFVSLLDPVLHTPALTFARCPFLFTVICAVSSRYYPEKSEVYPIAMHFAKHSAANALTDGWKSVELCQAYILMSIFAVPARRWEEDRSWLYTGLAIRIATDLNLHHVTKPKVMDEKQEREIMNKTRVWMICFNLDRSTATQFGKPFTIKEDHIMRNSKEWYKSSRYNHPYDVHLCAHTALLRIVARFHEDIFSDPDSPTGLNKDVDFRTVTITHDNHLSEYHQEWEKRFQESSDPTDLGCSFRCLLLPFLVEYSRLVMYSFGFQQAFERGIEPGDQLFFKKCLDAAKGVIKHMIQNLAPSGYMRYAPDGHFVFASFASAFLLKLLRPEFSQLLSKGQETEIFELIGRLIQTLSSPQIAIDDRHTPKLYARFLAGLLSRHRRDGATVGRLQTQPPPTQNVSTHSDFSSITMSQAGTSSFAVSPQGSTGEPPSGGFSVTTFSQSPTSEKISTPIYRPEATFSAGSGPIQFGSDFDMLMFGTENGVSEEEMLATMQALKNPVWWQNMMMPGFSWPETASGAESHQALQNNVPGLHAGAGIPVSLY
>g4150
MLDNQPSPLLTIASDVLREVDNAGSLWALFSKCKGSLKDGERLENLSWRLWHRGMVVDRHRTCIHAQNDSMNDGVSRSSSEADGWTINAHPSPPPLSTTLTASRTPLANPSYSAAYRSPAPSLVSFSSPSASVIAFSESANGSSGSESDSGANSSDVQLGRLMSSSGGGTLSFPTTSAPLVHIAETTCPSCHLKSTKSHIPSPITSPSPSPCPSSPTPSQTVAADQTSTDDSAYPAHSTTAAGNDVTHNGAGDNEINGDLCRPDAGRRHDISERDSGCGSGGNRKVAQSSIRSNAGIVSSTDNVADAIIRTNGSTMMTSKMPSQMPSQMPSPGFLITDGLHRRILHTHRSPLTAGRMISDIIPGDVTFPSALHEQHSRDPIPSLSGSIQSPMLPNGKFCSPSQRQCPLPTPEHESVGLNLNVASSALYDKPPSEASCKPVSPTVAVTITPSPSPSPQHAPAPVYVTSASHLPASNPATPNRSPTHSVPGTPQFHSPVTSHPHTPTTFLRTSPRTPTTNPGSVNLALAPLVVVVNPTPQPTPHPTPPTTPTLVSAIVPSFVTACGVGLGPDQTSNSANIQSSLPTANAPASSSPRTSTLPTPHGNAILDTDRTRTGSVLACMGTTASARGPLPVPDQRDELPPGKPPSSVSPQLSKPGLSVMVDKDRTLKPSDRRFFLLQSPERSPDSVVSPGASSSTDIACSDDSSKNANLGRPTVVVAPRVAQRGREPAMEVVDEDKVTARNTWQSEDVDPGAVKERSLSRDSRPPSRTKNRSSGALTASKRTTSTTSLAGGTRARTKGLGLGGGLTMTKGKGVVGRTGITSKGALGMKRAASSGILPTVTAAHADELSTKKAVVANGKGKSSRAEVLTPPCPNAVMHRASFNIGSGSSEGVEVGEGGETSSRSASASIGGSGGARELTRKIPTAARSSNVVPNGGRQSPPPLEGQITNKPTKLPIPPQVVARLPNPASLALNPEAATAAIQPSRKRVVMTNTSSEDYETESNSEEEEEEAGSWASEDISEGDDDEMGFAKGGQKGGSSSVGKRSHQRGGSVGSRGKGPSSGHSRIGGPSKAKVKSPLQAPAPAPAQRTKSSGLQHQHQRPVAPQLHRRHTSTAIHPQAQAARRLLSKEDEAALKLQAAAVEAQRQRELFTKVPVQPTMQRTRSGLLSQLMNPDPSIFPPNHPYRQSYSAVDLRKMATVPRVVSAGAGGFAIRSGGNVVATLPSIDDITSGHVRRPSEQAPKLPPIVGSWRSTKGAAAMPLAAQVTISNVPAPNQSGGSGPYRPKGRPQEEELEDDTDTDDNADNSVPMSESYVYQKLAQMVGRRGAVANGKQRADAVPPKRPEPIRALTTSESTSSHDARVSATPVPLAHPYNLPPPSPPSTPRTTRQRFLQSEMPESLRRNLLWERQVSKMNLGPRRRSTGTGEGTAGRPGHLTTTPSMVQLSAKTSNTSVREEEEKERQRQLGRMITMPPDGNMVSFSFDLDLCFSTSRLRSTRTHLRCDGSQMPGNRCSNCIAYSFECSYVEAARKRGPPKGYVESLENRLEKMEKLLKRLYPDGDFSKDLDQFFETSGEVGTPICVAMSPDPNLVKSPTEFASNVIRSMGEVQQQTIIPDDDDDLGHVVLEKDLGGLEINDQIRNRFFGKSSGAMLLQAAMDLKDEYTGQPKRSFPHPNILSRRRDEFWSRPDWEPFVSEPKNPDYIFPDPDLIPPLVDAYFKYHNVFFPLLHRPTFERGIAEGLHLTNDTFAGVVLLVCANGARYSNDPRVLLEGNSPHSSGWKWFTQIQMVRKSLLSPPTLYDLQFYCLTVQFLQGSSAPHACWIMVGIGIRLAQDVGAHRRKAHTHKLSVEDELWKRAFXVISTVLGRPVAIQDEDFDLDLPMEVDDEYWEHPDPDQAFKQPPNKPSLVTFFNCYLRLNQVLGIALRTIYSINKSKILLGFVGAQWEQHIVAELDSALNKWVDSVPDHLRWDPNREDLDFFCQSAMLYTHYYHLQILIHRPFIRKPSPLAFPSMAICTNAARTCSHIVDINSRRCPEPQPHLMSAAFTAGVVLLLNIWAGKRSGLTTDPKKEMADVHKCMKMLRSSEERILTAGRLWDILYELASVGDLPLPQASPAPNKRERGSDSPASSTTEDASVTMSPPNMPRSLAGSRRIASKDPISLSSRGMSAMGLPTHSEELGRLPLHGEADPNSLIRTDDDMQAGSSNANANANANGFWYPSFASQPPNMPGPSSNLGPIPSGELSLTDQTIYEQLMMTTMRMPYNQQYQQPLSDPTLVNSRPLDPQMMQTSPSMPQQMTLDPDTIAMWTNAPSGFELDDWGQYLSNVSELTQGMPPSGDPNIR
>g7235
MLYQAPITPFDGCGGGQTRSDSSRVYYEHGRCLQSYPARRDTFFNSGISMAATKAHTIHPCFSIVPDDCCTPEAVSPPPAYAPVDNLAYSSQNIPEHPAGVAGSSTNRSFWTSSPDDYEVIDSSDGYGGNHIITMPPTMSPMRLPGSWVSPSTTTHVHSTNAPLNNYSDKHGAAPKHQFERRSGVPSEAALKSHGWDLDSADVYGSYNEPVGPPSPQHEPVPLSSRSTYSTLAANIPYVSQTFAMPSPSSKTLGGATPPRRPSPLKTLEAARSWPRQLTPPPYTKGYATAHSKDPLLEFTPPKLSTIKKNAEKKQILACLFCRERKIACGRPPEGSEDPTCNQCARRSHKXTAKPTTSTASIDTDHSYFQLVSILLVDLPRRVEFMYIRNIMYRRLLA
