# Supplementary material for: Genome-wide characterization of the Zn(II)2Cys6 zinc cluster-encoding gene family in Pleurotus ostreatus and expression analyses of this family during developmental stages and under heat stress
Source: PeerJ. 2020 Jun 12;8:e9336. doi: 10.7717/peerj.9336 (PMC7295025; doi:10.7717/peerj.9336)
Supplement: Supplemental Information 9 — T, mentioned in the text; C, mentioned in citations; N, not applicable for this article. [file peerj-08-9336-s009.xls]

## Sheet: Sheet1
ITEM TO CHECK	IMPORTANCE	CHECKLIST
EXPERIMENTAL DESIGN
Definition of experimental and control groups	E	T
Number within each group	E	T
Assay carried out by core lab or investigator's lab?	D	N
Acknowledgement of authors' contributions	D	T
SAMPLE
Description	E	T
Volume/mass of sample processed	D	C
Microdissection or macrodissection	E	C
Processing procedure	E	T
If frozen - how and how quickly?	E	T
If fixed - with what, how quickly?	E	N
Sample storage conditions and duration (especially for FFPE samples)	E	T
NUCLEIC ACID EXTRACTION
Procedure and/or instrumentation	E	C
Name of kit and details of any modifications	E	C
Source of additional reagents used	D	C
Details of DNase or RNAse treatment	E	C
Contamination assessment (DNA or RNA)	E	C
Nucleic acid quantification	E	C
Instrument and method	E	C
Purity (A260/A280)	D	C
Yield	D	C
RNA integrity method/instrument	E	C
RIN/RQI or Cq of 3' and 5' transcripts	E	C
Electrophoresis traces	D	C
Inhibition testing (Cq dilutions, spike or other)	E	C
REVERSE TRANSCRIPTION
Complete reaction conditions	E	C
Amount of RNA and reaction volume	E	C
Priming oligonucleotide (if using GSP) and concentration	E	C
Reverse transcriptase and concentration	E	C
Temperature and time	E	C
Manufacturer of reagents and catalogue numbers	D	C
Cqs with and without RT	D	C
Storage conditions of cDNA	D	C
qPCR TARGET INFORMATION
If multiplex, efficiency and LOD of each assay.	E	C
Sequence accession number	E	T
Location of amplicon	D	T
Amplicon length	E	T
In silico specificity screen (BLAST, etc)	E	T
Pseudogenes, retropseudogenes or other homologs?	D	N
Sequence alignment	D	N
Secondary structure analysis of amplicon	D	N
Location of each primer by exon or intron (if applicable)	E	T
What splice variants are targeted?	E	C
qPCR OLIGONUCLEOTIDES
Primer sequences	E	T
RTPrimerDB Identification Number	D	N
Probe sequences	D	N
Location and identity of any modifications	E	T
Manufacturer of oligonucleotides	D	T
Purification method	D	N
qPCR PROTOCOL
Complete reaction conditions	E	C
Reaction volume and amount of cDNA/DNA	E	C
Primer, (probe), Mg++ and dNTP concentrations	E	C
Polymerase identity and concentration	E	C
Buffer/kit identity and manufacturer	E	C
Exact chemical constitution of the buffer	D	N
Additives (SYBR Green I, DMSO, etc.)	E	C
Manufacturer of plates/tubes and catalog number	D	C
Complete thermocycling parameters	E	C
Reaction setup (manual/robotic)	D	C
Manufacturer of qPCR instrument	E	C
qPCR VALIDATION
Evidence of optimisation (from gradients)	D	T
Specificity (gel, sequence, melt, or digest)	E	T
For SYBR Green I, Cq of the NTC	E	C
Standard curves with slope and y-intercept	E	T
PCR efficiency calculated from slope	E	T
Confidence interval for PCR efficiency or standard error	D	N
r2 of standard curve	E	T
Linear dynamic range	E	C
Cq variation at lower limit	E	C
Confidence intervals throughout range	D	C
Evidence for limit of detection	E	C
If multiplex, efficiency and LOD of each assay.	E	C
DATA ANALYSIS
qPCR analysis program (source, version)	E	T
Cq method determination	E	C
Outlier identification and disposition	E	C
Results of NTCs	E	T
Justification of number and choice of reference genes	E	T
Description of normalisation method	E	T
Number and concordance of biological replicates	D	T
Number and stage (RT or qPCR) of technical replicates	E	T
Repeatability (intra-assay variation)	E	T
Reproducibility (inter-assay variation, %CV)	D	N
Power analysis	D	N
Statistical methods for result significance	E	T
Software (source, version)	E	T
Cq or raw data submission using RDML	D	N
T: Mentioned in the text
C: Mentioned in citations
N: Not Applicable for this paper
